# Supplementary material for: Reduction of specific enterocytes from loss of intestinal LGR4 improves lipid metabolism in mice
Source: Nat Commun. 2024 May 23;15:4393. doi: 10.1038/s41467-024-48622-5 (PMC11116434; doi:10.1038/s41467-024-48622-5)
Supplement: Supplementary file 4 — Source data [file 41467_2024_48622_MOESM4_ESM.xlsx]

## Sheet: Figure 1
figure 1a																		figure 1b														figure 1c					figure 1d			figure 1e			figure 1f
Weeks	WT NCD											Lgr4iKO NCD						Weeks	WT HFD							Lgr4iKO HFD						WT NCD	Lgr4iKO NCD	WT HFD	Lgr4iKO HFD		fat mass			fat mass			NCD sWAT weight
6	12.2	13.2	14.5	18.1	19.4	18.1	11.6	17.2	17.7	16.5	16	14.6	10.9	13	10.8	19		6	20.1	15	14.8	18.4	20.4	18.8	17	12.2	11.7	12.9	14.6	14.9		3	3	4	4		WT NCD	Lgr4iKO NCD		WT HFD	Lgr4iKO HFD		WT NCD	Lgr4iKO NCD
7	12.8	13.6	16.5	19.2	20.4	19.1	12.9	21.2	20.3	20.2	20.2	15.4	11.4	12	11.8	17.3		7	21	17.8	14.2	19.2	21.9	19.8	20.1	15.1	12.8	15.2	18.1	18.2		4	2	5	3		2.64333	2.87333		9.93333	2.76667		262.6	218
8	12.9	13.6	19.7	22.7	22.7	21.4	13.5	21.4	22	21.2	21.1	15.5	10.8	12.2	12.4	15.9		8	21.9	20.3	18.7	20.2	23.1	20.7	21.2	17.8	16.3	17.6	20	19.3		3	2	4	4		3.20333	2.52		6.86	2.42333		257.7	151
9	13.2	14.2	20.5	24.4	24	23.2	10.8	17.5	22.9	22.1	21.6	15.8	10.9	12.7	10.5	14		9	22.4	21.1	20.5	20.9	24.5	21.8	22.5	19.7	18.7	17.4	20.7	20.6		3	3	5	3		3.14333	2.47667		6.03667	3.25667		221.8	137
10	13.6	14.4	21.8	25	24.6	23.1	13.3	22.2	24	23.2	22.6	15.1	11	13	11.4	14.2		10	23.8	22.4	20.8	21.5	25.1	22.7	23	19.7	19.3	19	21.5	21.6		4	3	4	4		2.98	2.30333		5.57	2.28333		199.7	164
11	13.9	14.9	21.9	25.5	25.8	24.2	14.1	23.2	24.5	24.2	23.3	15.8	10.3	13.2	11.8	14		11	24.3	24.3	22.1	22.5	26.7	23.6	24.5	20.7	20.1	20.4	21.9	22.5							3.58667			12.9533	3.19333		180.6	127
12	14.9	16.5	22.2	25.1	24.8	24.2	14	23.4	24.5	24	24.1	15.5	11.1	13.9	12.4	14.6		12	25.2	26	22.8	23.3	28.1	23.9	25.8	21.8	20.8	21.5	22.6	24										4.10667			193.5
13	16.2	16.5	23	25.2	27	25.4	14.3	24.6	25.5	24.3	25.6	14.4	10.7	14	13	15.2		13	25.1	27.1	23.5	24.1	30.5	24.4	27.4	22.2	21.2	22.1	22.9	23.6							lean mass			10.0133
14	16.3	17.2	23	24.2	27.1	25.4	14.7	24.6	25.6	25	25.2	15	10.9	14.9	14.3	15.4		14	26.1	29.5	25.5	25.5	32.3	24.7	29.1	22.2	21.5	22.3	23	23.5							WT NCD	Lgr4iKO NCD					Frequency
15	16.6	17.3	23.1	25.1	27.4	25.1	16	25	25.9	25.7	25.6	15.1	10.8	14	16.2	15.2		15	27.5	30.5	25.7	25.4	34.2	25.2	29.9	22.5	22.1	23	23.6	23.9							24.2367	22.4867		lean mass			Area	WT NCD				Lgr4iKO NCD
16	17.2	17.5	23	24.9	27	25.6	16.6	25.1	25.7	26	25.8	15.4	11	14.3	16.8	15.1		16	27.8	32.1	26.5	25.8	34.6	25.6	32.1	23	22.5	22.3	23.5	24							25.3433	20.2067		WT HFD	Lgr4iKO HFD		0	0	0	0	0	0	0
17	18	17.8	23.1	24.7	27	25.7	16.7	25.2	25.4	26.3	26.1	15.4	11	14.1	16.7	15.2		17	26.7	32.5	26.4	25.5	35.8	25.6	32.7	23.2	22.1	21.9	24.1	24.7							23.3167	17.2467		24.92	20.16		200	0	0	0	0	37.8486	24.4898
18	17.5	18.3	22.9	25	26.8	26	16.9	25	25.8	25.7	26.6	15.5	11.9	14.2	16.3	14.9		18	28.9	35	27.9	26.5	37.7	26.7	34.5	23.3	22.2	22.9	24.2	24.7							26.665	18.4867		21.61	20.4467		400	8.04598	12.844	15.4545	17.2662	23.506	9.69388
																																					25.4			23.1133	20.0433		600	11.4943	14.6789	18.1818	15.8273	15.1394	12.7551
																																								22.0033	21.86		800	5.74713	21.1009	11.8182	17.9856	9.96016	14.2857
																																								25.8867	21.2033		1000	11.4943	8.25688	13.6364	13.6691	3.98406	7.65306
																																								22.4333			1200	8.04598	10.0917	10	7.91367	3.58566	8.67347
																																								24.0433			1400	16.092	7.33945	2.72727	7.19424	2.39044	6.12245
																																											1600	5.74713	3.66972	7.27273	2.15827	1.19522	7.14286
																																											1800	6.89655	2.75229	2.72727	2.15827	1.99203	3.57143
																																											2000	9.1954	0	3.63636	5.03597	0.398406	0
																																											2200	1.14943	2.75229	3.63636	0	0	1.02041
																																											2400	0	2.75229	3.63636	2.15827	0	1.02041
																																											2600	1.14943	0.917431	0	1.43885	0	3.06122
																																											2800	4.5977	0.917431	0	1.43885	0	0.510204
																																											3000	1.14943	0	0.909091	2.8777	0	0
																																											3200	2.29885	0.917431	0.909091	0.719424	0	0
																																											3400	0	1.83486	0.909091	0	0	0
																																											3600	2.29885	2.75229	1.81818	0.719424	0	0
																																											3800	1.14943	1.83486	0	0	0	0
																																											4000	0	0	0	0	0	0
																																											4200	3.44828	1.83486	0	0.719424	0	0
																																											4400	0	0	0.909091	0	0	0
																																											4600	0	0.917431	0.909091	0	0	0
																																											4800	0	0.917431	0	0	0	0
																																											5000	0	0.917431	0	0	0	0
																																											5200	0	0	0	0	0	0
																																											5400	0	0	0.909091	0.719424	0	0
																																											5600	0	0	0	0	0	0
																																											genes
																																												WT NCD					Lgr4iKO NCD
																																											Ucp1	0.415132	1.02048	0.957311	1.60661		1.18423
																																											Ucp3	0.649422	0.427747	1.67235	1.47698	0.77357	1.13252
																																											Pgc1α	0.700851	2.02059	1.18249	0.480496	0.615382	1.98548
[truncated: 30 more columns]

## Sheet: Figure 2
figure 2a			figure 2b			figure 2c			figure 2d			figure 2e			figure 2f
WT NCD	Lgr4iKO NCD		WT NCD	Lgr4iKO NCD		TG			WT HFD	Lgr4iKO HFD		WT HFD	Lgr4iKO HFD		TG
1.2684	1.4485		60.6169	37.8333		WT NCD	Lgr4iKO NCD		1.6449	1.0864		64.869	41.1549		WT HFD	Lgr4iKO HFD
1.5724	1.1565		32.9511	24.8141		13.9186	17.0361		1.9093	1.197		58.7209	34.1285		31.4107	22.1177
1.4385	1.1387		58.9895	45.9703		13.4287	17.1054		1.4625	1.1827		64.869	58.7209		55.129	19.1309
1.4654	1.0014		65.4991	37.8333		15.8862	23.1669		2.2787	1.2642		55.2077	38.52		32.4288	22.2089
1.4518	1.155		65.4991	23.1867		20.5102	15.2735		1.3949						33.9337	27.2211
1.2014						29.6641			1.4158
															NAS score
						NAS score									WT HFD	Lgr4iKO HFD
						WT NCD	Lgr4iKO NCD								5	3
						0	0								4	2
						1	1								6	3
						1	0								4	2
						0	0								5	2
						0	0								6	3
						0	1								5	2
						1	0								4	3
						1	1								5	2
						0	0

## Sheet: Figure 3
figure 3a					figure 3b										figure 3c			figure 3d													figure 3e			figure 3f				figure 3g				figure 3h
WT NCD	Lgr4iKO NCD	WT HFD	Lgr4iKO HFD		OLTT										WT NCD	Lgr4iKO NCD			WT NCD					Lgr4iKO NCD							WT	Lgr4iKO											NC			Lgr4 siRNA
1.41507	2.76264	2.42508	5.84883		Time(h)	WT NCD				Lgr4iKO NCD					8.90673	4.06044		Fatp4	1.32135	1.24091	1.4159	0.612377	0.409467	0.625189	0.154285	0.542241	0.805348	0.934085	0.46113		1.06749	0.654908										Fatp4	1.32128	1.1423	0.536607	0.403863	0.285574	0.240138
1.00527	2.41353	2.12113	6.51582		0	55.9769	61.322	84.8409	60.3065	44.4313	31.4425	37.2153	64.6361		10.0388	2.2518		Cd36	0.699082	0.230611	2.06127	0.80862	1.20042	0.765001	0.2686	0.484153	0.227436	0.18346	0.192581		1.12013	0.477857										Cav1	1.00269	1.07465	0.922661	0.41005	0.24894	0.296042
1.26153	1.52722	4.83074	7.77012		1	190.195	191.638	236.377	272.457	145.455	172.876	145.455	159.887		6.15217	2.46841		Fabp2	0.71129	0.696652	1.45247	1.13959	1.20456	1.27324	0.805809	1.27324	0.632225	0.41137			1.05819	1.05424										Fabp1	0.781437	1.13619	1.08238	1.59571	1.33256	1.56287
1.47937	1.83732	5.95357	8.72294		2	224.831	157.001	268.127	325.855	90.6137	73.2953	84.8409	67.5225		6.28266			Cav1	1.84396	0.451239	0.614477	0.76178	1.32854	0.208186	0.196104	0.164916	0.163491	0.206686	0.294779		0.856172	0.472933										Fabp2	0.877093	0.688154	1.43475	1.00752	1.15733	1.29307
		3.69315			4	237.82	389.754	403.788	412.447	55.9769	73.2953	105.046	74.7385																		0.910715	0.476767
					8	64.3429	38.3045	33.4223	78.9895	44.8141	52.9511	30.1675	43.1867																		1.07878	0.45388
																															1.0329	0.544458		WT NCD	Lgr4iKO NCD
					AUC																										0.904306	0.944778		0.924443	0.610697
					WT NCD	Lgr4iKO NCD																									0.971326	0.712145		0.939581	0.263897
					1398	561.2																												1.13598	0.413277
					1704	624.3																									WT	Lgr4iKO
					1959	666.8																								high	4.19	3.53						LGR4
					2187	604.1																									3.15	2						NC	Lgr4 siRNA
																															3.44	2.97						1.18727	0.245049
																															3.03	2.3						1.05343	0.096058
																															2.98	3.16						0.759307	0.399221
																															3.22	2.43
																															3.49	2.34						FATP4
																															3.08	3.54						NC	Lgr4 siRNA
																															3.3	2.52						1.14531	0.504823
																														Medium	17.4	17.92						1.0601	0.114835
																															20.94	11.74						0.794597	0.363777
																															24.46	15.58
																															21.79	18.64
																															22.85	19.7
																															25.4	19.49
																															19.93	14.31
																															19.86	16.85
																															17.49	19.71
																														Low	4.5	2.67
																															2.23	2.6
																															3.19	2.26
																															3.08	2.47
																															4.15	2.45
																															3.67	2.52
																															2.88	3.76
																															3.26	2.13
																															3.72	2.9
[truncated: 2 more columns]

## Sheet: Figure 4
figure 4a								figure 4b										figure 4c			figure 4d													figure 4e												figure 4f
IPGTT								IPGTT										HOMA-IR			OGTT													OGTT												NCD
Time(min)	WT NCD			Lgr4iKO NCD				Time(min)	WT HFD				Lgr4iKO HFD					WT HFD	Lgr4iKO HFD		Time(min)	WT						Lgr4iKO						Time(min)	WT						Lgr4iKO						WT NCD
0	5.3	5.3	4.4	4.6	5.2	5.1		0	3.6	4.8	3.6	7.8	4.8	5.6	3.6	3.6		4.248	3.35289		0	4.7	6.7	6.1	5.3	5.2	5.5	4.7	5.5	5.9	5.4	4.8		0	7.9	10.7	8.8	8.3	11.4	5.9	10.3	12.6	7.7	7.1		Glut1	0.847555	0.973585	0.973585
15	18.3	19.5	18.4	19.3	20	21.4		15	27.4	18.4	27	26.6	27.4	24.4	24.8	23.8		4.45818	2.98516		15	14.3	15.2	15.8	15.7	17.3	14.6	14.7	11.4	14.2	14.5	14.6		15	20	23.4	19.5	18.1	21.2	20.1	18.7	22.2	15	15.6		Glut2	0.317096	0.096923	2.57218
30	17.1	19.3	20.6	20.9	16.8	14.5		30	34.8	33.4	43.2	39.6	29.4	25.8	24.6	24.8		3.29973	2.93333		30	16.9	22.1	15.6	18.4	16.9	14.9	18	13.1	18.8	20.7	18.8		30	23.5	27.5	22.1	19.6	27	18.5	18.8	24.7	21.3	19.6		Glut5	0.405196	1.20305	1.51225
60	9.9	11.7	12	9.8	7.2	6.5		60	33	26.8	40	40	17	19	16.2	18.6		3.668			60	11.6	18.3	9.1	9.7	11.5	13.5	8.1	11.2	15.8	9	11.3		60	19.9	20.4	18	21.9	24.2	14.9	20.5	15.9	18.9	18.1		Sglt1	0.448261	1.67297	0.967551
90	7.6	8	7.5	5.8	6.1	5.4		90	15	25	27.6	23.4	11.6	10.6	9.6	9		3.72			90	7.7	10.9	6.8	6.8	7	8.3	6.2	6.2	8.7	7.2	7.5		90	15.2	14	12.7	20.1	14.5	10.9	12.3	11.8	11.1	7.7
120	5.8	6.1	5.2	4.3	3.6	6.5		120	15	22.4	16.7	16.6	8.4	7.4	5.6	6.6					120	5.9	8.3	6.2	5.7	5.9	5.3	5.4	4.6	5.3	5.7	4.8		120	10.3	12	6.5	10.6	10.9	7.9	8	10.3	7.1	6.7		HFD
																		HOMA-IS																													WT HFD
AUC								AUC										WT HFD	Lgr4iKO HFD		AUC													AUC												Glut1	1.22681	0.395298	0.853606
WT NCD	Lgr4iKO NCD							WT HFD	Lgr4iKO HFD									0.235405	0.29825		WT NCD	Lgr4iKO NCD												WT HFD	Lgr4iKO HFD											Glut2	2.18702	0.077755	0.556982
1311	1327							2886	2093									0.224307	0.334991		1298	1171												2096	1885											Glut5	1.29286	0.488581	0.874965
1449	1170							2954	1988									0.303055	0.340909		1776	1098												2262	1969											Sglt1	1.01293	0.337892	0.744974
1436	1140							3683	1811									0.272628			1204	1495												1874	1769
								3500	1869									0.268817			1270	1295												2194	1603
																					1322	1314												2336
																					1329													1655
[truncated: 10 more columns]

## Sheet: Figure 5
figure 5e
	Long-chain fatty acid	Long-chain fatty acid and carbohydrate	Carbohydrate
WT	4.4989	81.2729	14.2282
Lgr4iKO	4.14001	72.9018	22.9582

## Sheet: Figure 6
figure 6a									figure 6b				figure 6c				figure 6d													figure 6e				figure 6f						figure 6g
	Entrerocyte	TA cell	Stem cell	Goblet cell	Paneth cell	Endocrine cell	Tuft cell			WT	Lgr4iKO			WT	Lgr4iKO			WT					Lgr4iKO								WT			nuclear							WT					Lgr4iKO
WT	68.1699	15.4617	6.13219	4.22334	3.0303	1.74183	1.24075		Ube2c	0.486858	0.7924		Dll1	0.133181	0.117731		Ccnb1	1.31287	1.08593	0.85518	0.746062		2.83274	1.8374	2.02234	1.62062	2.36577			Ephb2	0.219555	0.106054								Math1	1.39715	0.852735	0.711156	0.680125	1.3588	0.478329	0.403551	0.529289	0.715184
Lgr4iKO	70.4922	18.3576	5.32396	3.94274	0.452034	1.1552	0.276243		Cdc20	0.206148	0.238996						Cdc20	0.674851	1.34447	0.910392	1.12406	0.946231	1.50645	2.27819	1.15527	1.40899	1.87606	1.6028		Axin2	0.197603	0.115583								Hes1	0.991637	1.06862	0.979262	1.1623	0.798199	1.74036	1.81345	1.36343	1.43858
									Cenpa	0.205627	0.255193						Cenpa	0.616185	1.21069	1.12768	1.1	0.945441	1.59101	1.7251	1.31679	1.87054	1.73689	1.63511		Sox9	0.117185	0.046374
									Cdkn3	0.103956	0.157778						Cdkn3	0.712914	0.905131	1.35071	1.15498	0.876256	1.10981	1.04034	1.00513	1.21741	1.24562	0.939361		Sox4	0.169593	0.035895
									Ccnb1	0.111119	0.152116						Ube2c	0.86391	0.903347	0.877136	1.20166	1.15395	1.58828	1.83299	0.929508	1.50626	1.71003	1.40143		Myc	0.047823	0.039992
									Aurka	0.083986	0.111314						Dll1	0.936711	1.10196	1.131	0.841917	0.988491	0.60329	0.318919	0.298892	0.678653	0.470944			Lgr5	0.071701	0.007358
									Ccna2	0.151316	0.19619																			Ascl2	0.038756	0.012939
																																		WT	Lgr4iKO
																																		0.959557	0.696837
																																		0.956305	0.686612
																																		1.08415	0.626589
																																		cytoplasma
																																		WT	Lgr4iKO
																																		1.22673	1.56028
																																		1.0204	1.81601
																																		0.752866	2.56556
[truncated: 19 more columns]

## Sheet: Figure S1
figure s1a											figure s1c				figure s1d
Muscle	Pancreas	Stomach	Deodunum	Jejunum	Ileum	Colon	Liver	sWAT	Hypothalamus							WT						Lgr4iKO
1.24318	1.83278	6.07985	0.723986	2.24083	2.14955	1.38899	2.07633	0.150104	3.32657						Stomach	1.16836	1.27992	0.741672	0.875789	0.934315		1.22836	1.20755	1.51855	1.36483	1.37343
1.14396	3.46784	6.2076	1.54118	2.70201	3.16902	2.21959	2.87595	1.41817	2.55626						Duodunum	0.550154	1.0982	1.12951	0.769477	1.45271		1.04744	0.307139	0.436346	0.969448
1.05266	2.99807	3.21325	1.80755	4.90426	4.23991	2.20426	4.51284	2.46918	3.03992						Jejunum	1.71161	1.10554	0.982864	0.635445	0.564548		0.452413	0.33845	0.297375	0.562932	0.437269
0.560208	2.91609	3.79483	0.825898	4.23991	2.97736	1.61361	4.18154	0.5014	3.23561						Ileum	1.15996	0.916822	0.878175	0.799182	1.25163	0.994229	0.455717	0.549261	0.369608	0.387286	0.505255
	3.49195	3.34971	1.20919	3.19106	3.59013	1.07199	5.79189	0.300209	4.45071						Colon	0.830367	1.30299	1.29398	0.947253	0.629301		1.20733	0.497174	0.973884	0.896156	0.638085	0.883818
															Liver	0.63553	0.838315	0.892876	1.2883	1.34502		1.27421	1.33012	0.95644	1.06423	1.15931	1.2377
															Pancreas	0.623591	1.17991	1.02007	0.992179	1.18811		1.07079	0.863742	1.6343	1.29116
															sWAT	0.956074	1.51555	0.835442	0.691388			1.63297	0.374766	0.907998	0.845191

## Sheet: Figure S2
figure s2a							figure s2b									figure s2c
NCD							Time(h)	WT				Lgr4iKO				NCD activity
Weeks	WT NCD			Lgr4iKO NCD			0	35.47	35.56	35.59	35.65	36.23	35.64	34.9		Time	WT NCD			Lgr4iKO NCD
6	0	0	0	0	0		1	34.16	34.85	34.63	34.82	34.87	34.97	33.01		8:00	97	16	11	12	9	62
7	10.15	21.7	22.05	12.25	14		2	34.43	33.96	35.51	33.52	34.84	35.22	33.36		9:00	4	19	7	5	39	0
8	27.65	44.45	48.3	27.3	25.55		3	34.28	33.22	32.61	33.96	34.24	35.18	33.67		12:00	47	30	28	255	8	45
9	42	67.2	72.1	40.25	37.8		4	34.14	34.33	34.15	34.24	35.03	34.87	33.09		13:00	3	26	9	216	38	13
10	56.35	85.05	98.35	50.05	62.65		5	35.05	33.53	33.11	33.51	35.53	33.28	33.47		14:00	17	26	8	98	82	29
11	70	108.85	119.35	61.95	79.8		6	33.7	32.3	33.7	33.01	35.51	33.98	33.83		15:00	17	33	134	165	9	159
12	96.6	138.25	145.6	90.65	87.15											16:00	53	2	119	139	73	87
13	121.45	163.1	171.15	116.2	100.45											17:00	4	35	1	74	22	92
14	153.65	174.65	190.05	133.7	110.25											18:00	90	20	57	201	736	52
15	177.45	190.05	203.35	151.2	119.35											19:00	197	14	30	246	39	123
16	200.55	202.3	209.65	159.25	133											20:00	200	97	81	186	730	533
17	224.35	218.75	212.8	178.15	147.35											21:00	113	200	849	801	468	294
18	243.25	236.95	224.49	193.9	156.8											22:00	561	247	737	662	316	339
																23:00	748	289	307	630	44	577
HFD																24:00	644	76	632	27	320	224
Weeks	WT			Lgr4iKO												1:00	564	27	15	87	54	185
6	0	0	0	0	0											2:00	2	22	148	161	113	524
7	21	12.95	19.6	12.95	24.15											3:00	547	32	9	28	641	3
8	40.95	31.5	36.75	26.95	49											4:00	345	29	187	9	186	173
9	64.05	49.7	56.7	46.2	72.45											5:00	148	37	2	2	12	73
10	82.6	67.55	76.65	66.15	95.9											6:00	249	55	29	18	429	1
11	98.7	81.55	94.85	81.2	115.15											7:00	1	21	17	37	18	86
12	119	98	114.45	99.4	134.75
13	137.9	112.7	133	116.2	149.8											NCD RQ
14	156.1	130.2	151.55	132.3	164.5											WT NCD	Lgr4iKO NCD
15	177.8	144.55	166.95	147	178.15											0.873208	0.821435
16	199.15	163.1	194.6	162.75	192.5											0.845083	0.752917
17	220.15	190.05	212.1	178.15	208.6											1.02638	0.6725
18	246.75	207.9	231	192.5	224
																HFD activity
																Time	WT HFD						Lgr4iKO HFD
																8:00	67	15	53	85	68	23	15	13	16	7
																9:00	30	6	5	21	12	25	8	10	16	3
																10:00	77	12	21	23	58	21	1	1	1	2
																11:00	40	1	29	59	157	40	3	3	2	0
																12:00	116	34	20	44	51	28	1	3	18	0
																13:00	9	1	29	55	22	17	5	124	8	2
																14:00	96	4	15	32	44	69	0	1	2	0
																15:00	101	15	26	35	62	4	2	5	3	2
																16:00	87	1	6	44	12	13	1	8	11	10
																17:00	41	11	40	36	57	26	1	7	5	2
																18:00	24	2	16	19	6	29	3	0	1	0
																19:00	52	27	51	66	108	19	4	17	13	12
																20:00	127	2	5	52	98	70	7	402	23	2
																21:00	158	37	29	41	38	56	1	84	20	1
																22:00	117	42	42	89	126	65	19	43	10	1
																23:00	361	148	29	337	158	127	14	396	48	7
																24:00	576	543	45	324	306	192	195	182	44	11
																1:00	471	649	51	328	357	185	196	110	719	15
																2:00	313	193	33	96	249	121	217	190	148	12
																3:00	163	6	9	112	255	88	172	569	149	8
																4:00	48	14	12	26	55	21	29	285	65	13
																5:00	248	139	37	43	62	71	67	84	77	4
																6:00	93	48	98	54	80	41	55	487	188	12
																7:00	75	89	27	292	120	62	4	236	33	13
																HFD RQ
																WT HFD	Lgr4iKO HFD
																0.658333	0.637083
																0.6475	0.586667
																0.686667	0.609167
																0.621667	0.554417
																0.622917
																0.609167

## Sheet: Figure S3
figure s3a													figure s3b													figure s3c													figure s3d
	WT NCD					Lgr4iKO NCD								WT NCD					Lgr4iKO NCD								WT NCD					Lgr4iKO NCD								WT HFD						Lgr4iKO HFD
Acaca	0.957685	0.998354	0.918673	1.05528	1.07001	0.863114	1.23767	1.58845	1.16282	1.12321	2.14002		Cd36	1.46883	0.699633	1.3516	0.630545	0.849491	1.67559	1.4188	1.42867	2.0629	0.873374	0.837796		Pparα	0.863197	0.99845	1.26379	1.04085	0.833793	0.691481	1.12331	0.964439	0.964439	1.69087	1.78727		Acaca	0.704703	1.02805	0.718613	1.21026	0.786045	1.55233	0.929428	1.12888	2.6282	2.7218
Fasn	0.911687	1.73701	0.782743	0.681417	0.886757	0.581	1.04725	0.868507	0.815983	0.589111	0.6227		ApoB	0.86026	0.786133	1.09645	0.759354	1.4978	0.90931	0.802651	0.854318	1.35928	0.890597	1.44678		Cpt1α	0.566798	0.841424	1.14148	0.933619	1.51667	1.44484	1.49579	1.40533	1.11027	1.45488	2.20519		Fasn	0.785235	1.28879	0.840545	1.42546	0.645636	1.01434	0.993454	0.877215	3.9195
Dgat1	0.974093	0.915182	0.960682	0.967364	1.18274	1.21599	1.16646	0.99456	1.05858	1.17457	1.73163		Slc27a1	1.03655	0.953819	1.16618	0.651478	1.19068	2.39793	1.15012	1.12645	1.05833	1.33033	1.74326		Acadm	0.813202	0.818858	0.987386	0.841879	1.53867	0.764022	0.90858	0.967066	0.769336	1.02932	1.39637		Dgat1	1.1113	0.925041	0.968199	1.02837	0.997332	0.969755	1.02077	0.9754	0.85222	0.908414
Dgat2	0.730951	0.912469	1.20401	0.816683	1.33593	0.822363	1.13906	1.06278	0.751501	1.05544	1.54526															Acadv	0.674137	1.01474	1.22358	1.00773	1.08006	0.824226	1.0218	1.24066	0.514454	0.933753	1.51689		Dgat2	0.803642	1.1647	0.68101	1.37815	1.30905	0.663452	1.21591	0.862405	1.19887	1.10481
Gpam	0.541227	0.975562	1.04558	0.948885	1.48896	0.608912	0.826052	1.16821	0.458281	0.652615	0.56421															Acadvl	0.626649	0.880093	1.06861	0.923849	1.5008	1.07604	0.983317	1.33397	0.809851	1.27963	1.79717		Gpam	0.764005	1.09162	0.870462	1.19076	0.62818	1.45498	0.829883	0.980411	2.77145	2.01548
Scd1	0.477749	1.00998	0.955497	1.27839	1.27839	0.530095	1.21784	1.16016	0.504989	0.962143	1.30525																												Scd1	0.793455	1.45554	0.253023	2.48687	0.5249	0.486213	0.274263	0.110188	0.540837	0.596829

## Sheet: Figure S4
figure s4b								figure s4c
	WT			Lgr4iKO				WT	Lgr4iKO
Lgr4	1.36102	0.674871	0.964114	0.281612	0.25488	0.230218		0.992377	0.874804
Fabp1	1.36948	0.854784	0.775733	0.274263	0.548526	0.364409		1.08601	0.894175
Fatp4	0.87035	0.873889	1.25576	0.567532	0.369773	0.474602		0.921618	0.8518
Scarb1	0.881459	0.927674	1.19087	0.736697	0.643542	0.643687			0.839693
Cav1	0.633516	1.1289	1.23758	0.955603	0.751995	1.1204
								WT	Lgr4iKO
								58.62	55.75
								59.48	56.5
								60.12	56.56
								60.45	56.67
								61.25	56.69
								62.67	57.5
								62.75	57.73
								62.91	57.8
								63.38	58
								63.44	58
								63.79	58.94
								63.92	59
								64.06	59.07
								64.07	59.08
								64.44	59.19
								64.57	59.77
								64.67	60
								64.76	60.2
								64.8	60.25
								64.94	60.33
								65	60.5
								65.77	60.86
								65.85	61
								65.96	61
								65.97	61.25
								66.23	61.41
								66.33	61.41
								66.57	61.56
								66.85	61.69
								67.05	61.76
								67.32	61.8
								67.35	61.93
								67.37	62.12
								67.38	62.4
								67.93	62.45
								69.06	62.55
								69.78	62.59
								69.96	62.65
								70.52	62.65
								70.54	62.71
								71	62.89
								71.22	62.89
								71.75	63
								71.78	63.12
								71.83	63.25
								71.84	63.33
								71.93	63.43
								72.49	63.71
								72.54	63.75
								72.74	64.08
								72.78	64.19
								72.92	64.23
								73.12	64.26
								73.18	64.29
								73.24	64.29
								73.48	64.31
								73.63	64.38
								73.74	64.47
								73.83	64.5
								73.88	64.52
								73.93	64.8
								74.04	64.8
								74.17	64.84
								74.48	65.04
								74.51	65.07
								74.64	65.22
								74.76	65.24
								74.89	65.65
								74.9	65.83
								75.07	65.88
								75.1	66.05
								75.3	66.17
								75.39	66.22
								75.52	66.27
								76.26	66.72
								76.4	66.75
								76.58	66.85
								76.66	66.88
								77.37	66.88
								78.33	66.89
								78.33	67.17
								78.56	67.24
								79.55	67.49
								79.6	67.63
								79.83	67.85
								79.88	68.07
								80.79	68.19
								80.86	68.21
								81.08	68.38
								81.67	68.62
								81.8	68.89
								82.02	69.31
								82.1	69.46
								83.16	69.86
								83.6	69.86
								83.96	69.99
								85.51	70.3
								86.57	71.03
								109.61	76.1
								114.28	76.8

[truncated: 4 more sheets: Figure S5, Figure S6, Figure S7, Figure S9]
